# Supplementary material for: Characterization of a Chickpea Mutant Resistant to Phelipanche aegyptiaca Pers. and Orobanche crenata Forsk
Source: Plants (Basel). 2021 Nov 23;10(12):2552. doi: 10.3390/plants10122552 (PMC8705912; doi:10.3390/plants10122552)
Supplement: Supplementary file 1 [file plants-10-02552-s001.zip]

Archive with 1 entries (1 files):
- plants-1362278-supplementary.pdf
